# Supplementary material for: Germline CSF3R Variant in Chronic Myelomonocytic Leukemia: Linking Genetic Predisposition to Uncommon Hemorrhagic Symptoms
Source: Int J Mol Sci. 2023 Nov 7;24(22):16021. doi: 10.3390/ijms242216021 (PMC10671365; doi:10.3390/ijms242216021)
Supplement: Supplementary file 1 [file ijms-24-16021-s001.zip]

Archive with 1 entries (1 files):
- ijms-2650014-supplementary.pdf
